# Supplementary material for: Bioconversion of Grape Pomace with Rhizopus oryzae under Solid-State Conditions: Changes in the Chemical Composition and Profile of Phenolic Compounds
Source: Microorganisms. 2023 Apr 6;11(4):956. doi: 10.3390/microorganisms11040956 (PMC10143194; doi:10.3390/microorganisms11040956)
Supplement: Supplementary file 1 [file microorganisms-11-00956-s001.zip]

Archive with 1 entries (1 files):
- microorganisms-2301704-supplementary.pdf
